# Supplementary material for: Synergistic cooperation promotes multicellular performance and unicellular free-rider persistence
Source: Nat Commun. 2017 Jun 5;8:15707. doi: 10.1038/ncomms15707 (PMC5465372; doi:10.1038/ncomms15707)
Supplement: Supplementary Data 1 — Quantitative descriptions of the size and shape of snowflake isolates used in the invasion experiments (from the final transfer of all ten populations), along with the ancestral unicell and one representative derived unicell. AR = 'aspect ratio' [file ncomms15707-s2.xlsx]

## Sheet: Sheet1
	Snowflake										Unicell
Population	Y1	Y2	Y3	Y4	Y5	Y6	Y7	Y8	Y9	Y10	Y9	Anc
Phenotype	Snowflake	Snowflake	Snowflake	Snowflake	Snowflake	Snowflake	Snowflake	Snowflake	Snowflake	Snowflake	Unicell	Unicell
N	10	10	24	21	16	23	20	25	21	42	220	55
Mean(Circ.)	0.1918	0.1558	0.18275	0.156238	0.18875	0.19713	0.16075	0.17476	0.228571	0.175619	0.8349	0.794145
Mean(AR)	1.2795	1.3492	1.32342	1.31176	1.31581	1.35552	1.29485	1.44264	1.36486	1.29043	0.714891	0.622145
Mean(d)	1510.97	1367.9	1444.79	1573.28	1647.33	1403.22	204.075	179.3	1327.94	1447.8	93.5165	86.6156
Std Dev(Circ.)	0.0298247	0.0482143	0.0531006	0.0481746	0.0494186	0.064769	0.0414588	0.061315	0.104135	0.0627286	0.167484	0.205685
Std Dev(AR)	0.173683	0.224801	0.292274	0.149771	0.184465	0.212659	0.158629	0.309293	0.239469	0.262552	0.161446	0.191159
Std Dev(d)	144.828	397.048	250.587	244.51	204.686	383.796	33.1386	38.2881	401.129	267.102	20.5207	16.3079
Min(Circ.)	0.14	0.081	0.113	0.095	0.098	0.091	0.093	0.056	0.09	0.059	0.383	0.301
Min(AR)	1.103	1.151	1.062	1.032	1.126	1.043	1.048	1.114	1.04	1.033	0.274	0.24
Min(d)	1358.38	662.07	1019.74	867.54	1274.67	376.695	116.5	83	410.94	856.125	68.49	72.295
Max(Circ.)	0.239	0.215	0.302	0.257	0.282	0.374	0.253	0.316	0.548	0.296	1	1
Max(AR)	1.611	1.875	2.125	1.656	1.877	1.949	1.668	2.193	2.144	2.351	0.977	0.964
Max(d)	1761.71	1970.99	1883.47	1959.58	1963.38	1940.55	269	243.5	1856.84	1864.45	228.3	156.005
Median(Circ.)	0.1935	0.15	0.171	0.148	0.1915	0.189	0.166	0.174	0.199	0.166	0.9125	0.93
Median(AR)	1.271	1.2725	1.224	1.319	1.2605	1.334	1.282	1.343	1.336	1.2135	0.755	0.671
Median(d)	1482.05	1383.12	1445.9	1632.35	1634.25	1499.17	205	180.5	1423.07	1478.24	87.515	79.905
d = diameter (μm), Circ. = circularity, AR = aspect ratio, 'Anc' = unicellular ancestor (strain NRLY-1140)
