# Supplementary material for: Synergistic cooperation promotes multicellular performance and unicellular free-rider persistence
Source: Nat Commun. 2017 Jun 5;8:15707. doi: 10.1038/ncomms15707 (PMC5465372; doi:10.1038/ncomms15707)
Supplement: Supplementary Data 2 — Mean estimated maximum growth rate and inflection point of the unicellular ancestor, evolved unicells, and evolved snowflake isolates from all 10 populations (transfer 60) obtained by fitting a 4-parameter Gompertz curve to Tecan OD600 data. Results of t-test comparing maximal growth rates of derived (60t) unicellular and snowflake strains. [file ncomms15707-s3.xlsx]

## Sheet: Growth parameters
Phenotype	Population	Parameter	Estimate	Std Error	Lower 95%	Upper 95%
Unicell	Ancestor	Growth Rate	0.396281	0.0033153	0.389783	0.402779
Snowflake	1	Growth Rate	0.347218	0.00462563	0.338152	0.356284
Snowflake	10	Growth Rate	0.339307	0.00454362	0.330402	0.348213
Snowflake	2	Growth Rate	0.325093	0.00428159	0.316702	0.333485
Snowflake	3	Growth Rate	0.317549	0.00443794	0.308851	0.326247
Snowflake	4	Growth Rate	0.312728	0.00425944	0.30438	0.321076
Snowflake	5	Growth Rate	0.313727	0.0043505	0.3052	0.322254
Snowflake	6	Growth Rate	0.324542	0.00437834	0.315961	0.333123
Snowflake	7	Growth Rate	0.369127	0.00499513	0.359337	0.378918
Snowflake	8	Growth Rate	0.352344	0.0047855	0.342965	0.361723
Snowflake	9	Growth Rate	0.341015	0.00475535	0.331694	0.350335
Unicell	1	Growth Rate	0.374938	0.00451862	0.366082	0.383795
Unicell	10	Growth Rate	0.369961	0.00489251	0.360372	0.37955
Unicell	2	Growth Rate	0.359565	0.00436862	0.351002	0.368127
Unicell	3	Growth Rate	0.364001	0.00473305	0.354725	0.373278
Unicell	4	Growth Rate	0.36415	0.00468975	0.354958	0.373342
Unicell	5	Growth Rate	0.365681	0.00464979	0.356567	0.374794
Unicell	6	Growth Rate	0.374814	0.00475528	0.365494	0.384135
Unicell	7	Growth Rate	0.378749	0.00458159	0.369769	0.387729
Unicell	8	Growth Rate	0.372738	0.00494948	0.363037	0.382439
Unicell	9	Growth Rate	0.373115	0.00469363	0.363915	0.382314
Unicell	Ancestor	Inflection Point	6.83491	0.0186708	6.79831	6.8715
Snowflake	1	Inflection Point	6.96002	0.0334765	6.8944	7.02563
Snowflake	10	Inflection Point	7.39987	0.0333839	7.33444	7.4653
Snowflake	2	Inflection Point	7.21184	0.0345459	7.14413	7.27955
Snowflake	3	Inflection Point	6.86983	0.0384479	6.79447	6.94519
Snowflake	4	Inflection Point	7.15493	0.0371472	7.08212	7.22774
Snowflake	5	Inflection Point	7.1227	0.0378063	7.0486	7.19679
Snowflake	6	Inflection Point	7.37511	0.035039	7.30643	7.44378
Snowflake	7	Inflection Point	7.09277	0.0318364	7.03037	7.15517
Snowflake	8	Inflection Point	7.40322	0.0327327	7.33906	7.46737
Snowflake	9	Inflection Point	7.41892	0.0345686	7.35117	7.48667
Unicell	1	Inflection Point	6.49532	0.0290206	6.43844	6.5522
Unicell	10	Inflection Point	6.45206	0.0323744	6.38861	6.51551
Unicell	2	Inflection Point	6.42835	0.0306653	6.36825	6.48845
Unicell	3	Inflection Point	6.45654	0.0323465	6.39314	6.51994
Unicell	4	Inflection Point	6.40322	0.0321521	6.3402	6.46623
Unicell	5	Inflection Point	6.54763	0.0312786	6.48633	6.60894
Unicell	6	Inflection Point	6.46664	0.0306219	6.40663	6.52666
Unicell	7	Inflection Point	6.5895	0.0286531	6.53334	6.64566
Unicell	8	Inflection Point	6.37506	0.0324424	6.31147	6.43865
Unicell	9	Inflection Point	6.51715	0.0303942	6.45758	6.57672
Unicell	Ancestor	Lower Asymptote	0.156299	0.00352725	0.149386	0.163213
Snowflake	1	Lower Asymptote	0.160486	0.00599735	0.148732	0.172241
Snowflake	10	Lower Asymptote	0.13159	0.0055131	0.120785	0.142395
Snowflake	2	Lower Asymptote	0.158352	0.006022	0.146549	0.170155
Snowflake	3	Lower Asymptote	0.144219	0.00681582	0.130861	0.157578
Snowflake	4	Lower Asymptote	0.146242	0.00644987	0.1336	0.158883
Snowflake	5	Lower Asymptote	0.141721	0.00660759	0.12877	0.154671
Snowflake	6	Lower Asymptote	0.158035	0.00603517	0.146206	0.169864
Snowflake	7	Lower Asymptote	0.141909	0.00532262	0.131477	0.152342
Snowflake	8	Lower Asymptote	0.138797	0.00536247	0.128287	0.149307
Snowflake	9	Lower Asymptote	0.13788	0.00561569	0.126874	0.148887
Unicell	1	Lower Asymptote	0.157769	0.00589441	0.146216	0.169322
Unicell	10	Lower Asymptote	0.134103	0.00615094	0.122048	0.146159
Unicell	2	Lower Asymptote	0.157883	0.00630333	0.145529	0.170237
Unicell	3	Lower Asymptote	0.155391	0.00669381	0.142271	0.168511
Unicell	4	Lower Asymptote	0.150656	0.00669167	0.13754	0.163771
Unicell	5	Lower Asymptote	0.155051	0.00643112	0.142446	0.167655
Unicell	6	Lower Asymptote	0.159624	0.00629458	0.147286	0.171961
Unicell	7	Lower Asymptote	0.149582	0.00525536	0.139282	0.159883
Unicell	8	Lower Asymptote	0.136217	0.00621573	0.124034	0.148399
Unicell	9	Lower Asymptote	0.139244	0.00573765	0.127999	0.15049
Unicell	Ancestor	Upper Asymptote	1.78239	0.00238324	1.77772	1.78706
Snowflake	1	Upper Asymptote	1.80616	0.00420726	1.79792	1.81441
Snowflake	10	Upper Asymptote	1.72058	0.0042756	1.7122	1.72896
Snowflake	2	Upper Asymptote	1.83659	0.00450599	1.82776	1.84543
Snowflake	3	Upper Asymptote	1.81374	0.00469882	1.80453	1.82295
Snowflake	4	Upper Asymptote	1.83292	0.00477981	1.82356	1.84229
Snowflake	5	Upper Asymptote	1.83277	0.00485666	1.82325	1.84229
Snowflake	6	Upper Asymptote	1.84078	0.00468998	1.83159	1.84997
Snowflake	7	Upper Asymptote	1.65708	0.00381914	1.6496	1.66457
Snowflake	8	Upper Asymptote	1.69157	0.00413371	1.68347	1.69968
Snowflake	9	Upper Asymptote	1.70029	0.00436914	1.69172	1.70885
Unicell	1	Upper Asymptote	1.89489	0.00370975	1.88762	1.90216
Unicell	10	Upper Asymptote	1.76139	0.00383182	1.75388	1.7689
Unicell	2	Upper Asymptote	1.93435	0.0039008	1.92671	1.942
Unicell	3	Upper Asymptote	1.93996	0.00417259	1.93178	1.94813
Unicell	4	Upper Asymptote	1.93641	0.00411831	1.92834	1.94448
Unicell	5	Upper Asymptote	1.93956	0.00409608	1.93153	1.94759
Unicell	6	Upper Asymptote	1.91338	0.00393559	1.90566	1.92109
Unicell	7	Upper Asymptote	1.72495	0.00337831	1.71833	1.73157
Unicell	8	Upper Asymptote	1.76088	0.00380354	1.75343	1.76834
Unicell	9	Upper Asymptote	1.7601	0.00362908	1.75298	1.76721
Values estimated from Gompertz 4-parameter model fit
a = lower asymptote, b = upper asymptote, c = growth rate, d = inflection point

## Sheet: t-test
Growth rate (/hr)	Summary of Fit
	Rsquare	0.6454
	Adj Rsquare	0.6257
	Root Mean Square Error	0.013871
	Mean of Response	0.352018
	Observations (or Sum Wgts)	20
	t Test
	Unicell-Snowflake	Assuming equal variances
	Difference	0.035506	t Ratio	5.72376
	Std Err Dif	0.006203	DF	18
	Upper CL Dif	0.048539	Prob > |t|	<.0001
	Lower CL Dif	0.022473	Prob > t	<.0001
	Confidence	0.95	Prob < t	1
	Analysis of Variance
	Source	DF	Sum of Squares	Mean Square	F Ratio	Prob > F
	Phenotype	1	0.00630342	0.006303	32.7614	<.0001
	Error	18	0.00346326	0.000192
	C. Total	19	0.00976668
	Means for Oneway Anova
	Level	N	Mean	Std Error	Lower 95%	Upper 95%
	Snowflake	10	0.334265	0.00439	0.32505	0.34348
	Unicell	10	0.369771	0.00439	0.36056	0.37899
Inflection point (hr)	Summary of Fit
	Rsquare	0.873112
	Adj Rsquare	0.866062
	Root Mean Square Error	0.146225
	Mean of Response	6.83703
	Observations (or Sum Wgts)	20
	t Test
	Unicell-Snowflake	Assuming equal variances
	Difference	-0.72777	t Ratio	-11.1291
	Std Err Dif	0.06539	DF	18
	Upper CL Dif	-0.59039	Prob > |t|	<.0001
	Lower CL Dif	-0.86516	Prob > t	1
	Confidence	0.95	Prob < t	<.0001
	Analysis of Variance
	Source	DF	Sum of Squares	Mean Square	F Ratio	Prob > F
	Phenotype	1	2.64827	2.64827	123.857	<.0001
	Error	18	0.38487	0.02138
	C. Total	19	3.03314
	Means for Oneway Anova
	Level	N	Mean	Std Error	Lower 95%	Upper 95%
	Snowflake	10	7.20092	0.04624	7.1038	7.2981
	Unicell	10	6.47315	0.04624	6.376	6.5703
