# Supplementary material for: Synergistic cooperation promotes multicellular performance and unicellular free-rider persistence
Source: Nat Commun. 2017 Jun 5;8:15707. doi: 10.1038/ncomms15707 (PMC5465372; doi:10.1038/ncomms15707)
Supplement: Supplementary Data 3 — Extended results of invasion experiments. Summary of phenotype performance (enrichment, mU) during each phase of selection during the invasion experiment. Competition coefficients were estimated via multiple regression analysis of phenotype performance (enrichment, m) against snowflake density, unicell density, and an interaction term. Contributions of initial state [Invader, Resident] and phenotype [Snowflake, Unicell] to variation in geometric mean fitness measured in both invasion experiments. [file ncomms15707-s4.xlsx]

## Sheet: Competition summary+coefficient
Selection	Focal phenotype	Mean	Std Dev	Min	Max	Std Err	CV	Median
Growth	Snowflake	3.35509	0.227923	2.94167	3.75787	0.0509652	6.79335	3.34403
Growth	Unicell	4.1138	0.31416	3.4012	4.47164	0.0702484	7.63674	4.20454
Settling	Snowflake	1.39248	0.271121	0.602996	2.16905	0.0305035	19.4703	1.40399
Settling	Unicell	0.39009	0.319186	-0.298855	1.38629	0.0359112	81.8238	0.34484
ANOVA
Response phenotype	Selection	Source	DF	Sum of Squares	Mean Square	F Ratio	Prob > F
Snowflake	Growth	Model	3	0.353226	0.117742	2.9723	0.0631
Snowflake	Growth	Error	16	0.633804	0.039613
Snowflake	Growth	C. Total	19	0.987031
Unicell	Growth	Model	3	0.120448	0.040149	0.3661	0.7784
Unicell	Growth	Error	16	1.75479	0.109674
Unicell	Growth	C. Total	19	1.87524
Snowflake	Settling	Model	3	3.96746	1.32249	56.1625	<.0001
Snowflake	Settling	Error	75	1.76606	0.023548
Snowflake	Settling	C. Total	78	5.73352
Unicell	Settling	Model	3	1.05811	0.352704	3.8401	0.0129
Unicell	Settling	Error	75	6.88851	0.091847
Unicell	Settling	C. Total	78	7.94663
Effect tests
Response phenotype	Selection	Source		Nparm	DF	Sum of Squares	F Ratio	Prob > F
Snowflake	Growth	N[Unicell]		1	1	0.24435	6.1685	0.0245
Snowflake	Growth	N[Snowflake]		1	1	0.32328	8.161	0.0114
Snowflake	Growth	N[Unicell] * N[Snowflake]		1	1	0.133053	3.3588	0.0855
Unicell	Growth	N[Unicell]		1	1	0.0238183	0.2172	0.6475
Unicell	Growth	N[Snowflake]		1	1	0.0438297	0.3996	0.5362
Unicell	Growth	N[Unicell] * N[Snowflake]		1	1	0.0885859	0.8077	0.3821
Snowflake	Settling	N[Unicell]		1	1	0.0569822	2.4199	0.124
Snowflake	Settling	N[Snowflake]		1	1	3.46003	146.938	<.0001
Snowflake	Settling	N[Unicell] * N[Snowflake]		1	1	0.0450077	1.9114	0.1709
Unicell	Settling	N[Unicell]		1	1	0.82132	8.9423	0.0038
Unicell	Settling	N[Snowflake]		1	1	0.152493	1.6603	0.2015
Unicell	Settling	N[Unicell] * N[Snowflake]		1	1	0.00440234	0.0479	0.8273
Parameter estimates
Response phenotype	Selection	Term	Estimate	Std Error	t Ratio	Prob>|t|	Lower 95%	Upper 95%
Snowflake	Growth	Intercept	1.53811	0.568002	2.71	0.0155	0.334002	2.74222
Snowflake	Growth	N[Unicell]	-1.19935	0.482901	-2.48	0.0245	-2.22306	-0.175648
Snowflake	Growth	N[Snowflake]	-1.25067	0.437796	-2.86	0.0114	-2.17876	-0.322587
Snowflake	Growth	N[Unicell] * N[Snowflake]-0.52978)	1.82466	0.995603	1.83	0.0855	-0.285926	3.93524
Unicell	Growth	Intercept	0.603533	0.945116	0.64	0.5321	-1.40002	2.60709
Unicell	Growth	N[Unicell]	-0.374452	0.803514	-0.47	0.6475	-2.07783	1.32892
Unicell	Growth	N[Snowflake]	-0.46051	0.728463	-0.63	0.5362	-2.00478	1.08376
Unicell	Growth	N[Unicell] * N[Snowflake]-0.52978)	1.48885	1.65661	0.9	0.3821	-2.02302	5.00072
Snowflake	Settling	Intercept	0.696564	0.0652596	10.67	<.0001	0.56656	0.826568
Snowflake	Settling	N[Unicell]	-0.111474	0.0716598	-1.56	0.124	-0.254227	0.0312798
Snowflake	Settling	N[Snowflake]	-1.06308	0.0877001	-12.12	<.0001	-1.23779	-0.888376
Snowflake	Settling	N[Unicell] * N[Snowflake]-0.59346)	-0.525306	0.379963	-1.38	0.1709	-1.28223	0.231619
Unicell	Settling	Intercept	0.370622	0.128886	2.88	0.0052	0.113868	0.627375
Unicell	Settling	N[Unicell]	-0.423213	0.141526	-2.99	0.0038	-0.705147	-0.14128
Unicell	Settling	N[Snowflake]	-0.223178	0.173205	-1.29	0.2015	-0.56822	0.121863
Unicell	Settling	N[Unicell] * N[Snowflake]-0.59346)	0.16429	0.750414	0.22	0.8273	-1.33061	1.65919

## Sheet: Geom fitness model + Tukey HSD
Summary of Fit
RSquare				0.692264
RSquare Adj				0.675402
Root Mean Square Error				0.374686
Mean of Response				1.15744
Observations (or Sum Wgts)				78
Analysis of Variance
Source	DF	Sum of Squares		Mean Square		F Ratio
Model	4	23.0543		5.76356		41.0541
Error	73	10.2484		0.14039		Prob > F
C. Total	77	33.3027				<.0001
Parameter Estimates
Term			Estimate	Std Error	t Ratio	Prob>|t|
Intercept			1.05217	0.133186	7.9	<.0001
Focal phenotype[Snowflake]			0.155875	0.042439	3.67	0.0005
State[Invader]			0.510875	0.042439	12.04	<.0001
Focal phenotype[Snowflake]*State[Invader]			0.0697095	0.042453	1.64	0.1049
Experiment			0.0695811	0.084907	0.82	0.4152
Effect Tests
Source	Nparm	DF	Sum of Squares		F Ratio	Prob > F
Focal phenotype	1	1	1.89392		13.4905	0.0005
State	1	1	20.3441		144.912	<.0001
Focal phenotype*State	1	1	0.378522		2.6962	0.1049
Experiment	1	1	0.094282		0.6716	0.4152
Comparisons for all pairs using Tukey-Kramer HSD
Ordered Differences Report
Level	- Level	Diff	Std Err Dif	Lower CL	Upper CL	p-Value
Snowflake,Invader	Unicell,Resident	1.3335	0.118486	1.02198	1.64502	<.0001
Snowflake,Invader	Snowflake,Resident	1.16117	0.120056	0.84552	1.47682	<.0001
Unicell,Invader	Unicell,Resident	0.882331	0.120056	0.56668	1.19798	<.0001
Unicell,Invader	Snowflake,Resident	0.71	0.121564	0.39038	1.02962	<.0001
Snowflake,Invader	Unicell,Invader	0.451169	0.120056	0.13552	0.766821	0.0019
Snowflake,Resident	Unicell,Resident	0.172331	0.120056	-0.14332	0.487983	0.4817
