# Supplementary material for: Synergistic cooperation promotes multicellular performance and unicellular free-rider persistence
Source: Nat Commun. 2017 Jun 5;8:15707. doi: 10.1038/ncomms15707 (PMC5465372; doi:10.1038/ncomms15707)
Supplement: Supplementary Data 4 — Unicell settling peaks at intermediate snowflake abundance. Results from a multiple regression analysis used to estimate the contributions of unicell and snowflake abundance according to the model: mU = mU(0) + V(U) + V(SF) + V(SF)2, where mU is unicell enrichment, mU(0) is the y-intercept, V is added culture volume, U and SF denote unicell and snowflake culture, respectively. [file ncomms15707-s5.xlsx]

## Sheet: Multiple regression model
Summary of Fit
RSquare	0.557707
RSquare Adj	0.517499
Root Mean Square Error	0.247692
Mean of Response	0.351268
Observations (or Sum Wgts)	37
Analysis of Variance
Source	DF	Sum of Squares		Mean Square		F Ratio
Model	3	2.55291		0.850969		13.8704
Error	33	2.0246		0.061351		Prob > F
C. Total	36	4.5775				<.0001
Parameter Estimates
Term	Estimate	Std Error	t Ratio	Prob>|t|
Intercept	0.022183	0.098186	0.23	0.8227
Snowflake volume (uL)	0.0027515	0.000453	6.08	<.0001
Unicell volume (uL)	-0.000406	0.000201	-2.02	0.0512
Snowflake volume (uL)^2	-2.351e-06	4.137e-07	-5.68	<.0001
Effect Tests
Source	Nparm	DF	Sum of Squares		F Ratio	Prob > F
Snowflake volume (uL)	1	1	2.26729		36.9558	<.0001
Unicell volume (uL)	1	1	0.251263		4.0955	0.0512
Snowflake volume (uL)^2	1	1	1.98162		32.2994	<.0001
