# Supplementary material for: Synergistic cooperation promotes multicellular performance and unicellular free-rider persistence
Source: Nat Commun. 2017 Jun 5;8:15707. doi: 10.1038/ncomms15707 (PMC5465372; doi:10.1038/ncomms15707)
Supplement: Supplementary Data 5 — Summary of snowflake cluster settling velocity data and structural equation model output. Mean settling velocity of snowflake clusters for each video analyzed for the results reported in Figures 5 and 7. Results of structural equation models. [file ncomms15707-s6.xlsx]

## Sheet: Mean cluster velocity
Species	Media	Density (%)	Replicate	Video	Mean velocity (mm / min)
K. lactis	Galactose	100	1	1	4.10758
K. lactis	Galactose	100	1	2	2.75955
K. lactis	Galactose	100	1	3	2.90902
K. lactis	Galactose	100	2	1	2.87568
K. lactis	Galactose	100	2	2	3.02685
K. lactis	Galactose	100	2	3	3.62902
K. lactis	Galactose	100	3	1	5.1079
K. lactis	Galactose	100	3	2	5.99285
K. lactis	Galactose	100	3	3	6.67587
K. lactis	Dextrose	100	1	1	9.20546
K. lactis	Dextrose	100	1	2	17.1651
K. lactis	Dextrose	100	1	3	18.6399
K. lactis	Dextrose	100	2	1	18.6045
K. lactis	Dextrose	100	2	2	22.8576
K. lactis	Dextrose	100	2	3	16.5729
K. lactis	Dextrose	100	3	1	23.0543
K. lactis	Dextrose	100	3	2	22.4978
K. lactis	Dextrose	100	3	3	22.898
K. lactis	YPD	100	1	1	16.0072
K. lactis	YPD	100	1	2	13.1048
K. lactis	YPD	100	1	3	10.8225
K. lactis	YPD	100	2	1	19.1791
K. lactis	YPD	100	2	2	17.5701
K. lactis	YPD	100	2	3	16.0992
K. lactis	YPD	100	3	1	12.4713
K. lactis	YPD	100	3	2	16.195
K. lactis	YPD	100	3	3	25.6311
K. lactis	YPD	5	1	1	2.84418
K. lactis	YPD	5	1	2	4.40348
K. lactis	YPD	5	1	3	4.31285
K. lactis	YPD	5	2	1	4.5245
K. lactis	YPD	5	2	2	2.60249
K. lactis	YPD	5	2	3	3.06664
K. lactis	YPD	5	3	1	4.22001
K. lactis	YPD	5	3	2	3.55965
K. lactis	YPD	5	3	3	2.91835
S. cerevisiae	YPD	100	1	1	9.44511
S. cerevisiae	YPD	100	1	2	7.13962
S. cerevisiae	YPD	100	1	3	9.65016
S. cerevisiae	YPD	100	2	1	15.5032
S. cerevisiae	YPD	100	2	2	10.1959
S. cerevisiae	YPD	100	2	3	5.65606
S. cerevisiae	YPD	100	3	1	7.04164
S. cerevisiae	YPD	100	3	2	6.96777
S. cerevisiae	YPD	100	3	3	4.95402
S. cerevisiae	YPD	5	1	1	15.4895
S. cerevisiae	YPD	5	1	2	12.5775
S. cerevisiae	YPD	5	1	3	6.02973
S. cerevisiae	YPD	5	2	1	3.86761
S. cerevisiae	YPD	5	2	2	4.61413
S. cerevisiae	YPD	5	2	3	5.21769
S. cerevisiae	YPD	5	3	1	4.6166
S. cerevisiae	YPD	5	3	2	4.11286
S. cerevisiae	YPD	5	3	3	4.7865
YPD = yeast peptone dextrose (standard growth medium used during evolution experiments)

## Sheet: SEM output
Sp.	Medium	Term	Original Sample	Sample Mean	0.025	0.975
K. lactis	Galactose	# neighbors -> velocity	0.164	0.165	0.138	0.191
		cluster size -> # neighbors	-0.019	-0.019	-0.046	0.008
		cluster size -> velocity	-0.035	-0.034	-0.06	-0.008
	Dextrose	# neighbors -> velocity	0.365	0.365	0.333	0.398
		cluster size -> # neighbors	0.106	0.104	0.068	0.138
		cluster size -> velocity	0.111	0.111	0.076	0.144
	YPD	# neighbors -> velocity	0.532	0.531	0.508	0.551
		cluster size -> # neighbors	0.175	0.175	0.146	0.202
		cluster size -> velocity	0.103	0.102	0.074	0.132
S. cerevisiae		# neighbors -> velocity	-0.113	-0.114	-0.158	-0.069
		cluster size -> # neighbors	-0.117	-0.117	-0.166	-0.061
		cluster size -> velocity	0.242	0.241	0.19	0.292
