# Supplementary material for: Synergistic cooperation promotes multicellular performance and unicellular free-rider persistence
Source: Nat Commun. 2017 Jun 5;8:15707. doi: 10.1038/ncomms15707 (PMC5465372; doi:10.1038/ncomms15707)
Supplement: Supplementary Data 6 — Time lapse photography reveals synergy between staying together (snowflake cluster formation) and coming together (flocculation) during settling. Settling was quantified as the change in median turbidity in the upper fraction of a suspension over time. Multiple regression analysis was used to estimate the effects of cluster formation (snowflake, unicell), flocculation (galactose, dextrose solution) and the interaction between both factors on settling in heat-fixed culture suspensions after 7 minutes. All three terms were highly significant, indicating a positive interaction (synergy) between cluster formation and flocculation during settling. Multiple regression analysis of 7-minute settling for ancestral (strain 1140) and derived unicells (strain Y9U). Relationship between culture settling after 6.5 hrs and strain [Strain = 1140, Y9U], flocculation [Sugar = Dextrose], and the interaction of both factors. [file ncomms15707-s7.xlsx]

## Sheet: 7m by phenotype
Summary of Fit
RSquare		0.996206
RSquare Adj		0.995038
Root Mean Square Error		0.008931
Mean of Response		-0.08882
Observations (or Sum Wgts)		18
Analysis of Variance
Source	DF	Sum of Squares		Mean Square		F Ratio
Model	4	0.272226		0.068056		853.255
Error	13	0.00103689		8e-05		Prob > F
C. Total	17	0.273263				<.0001
Parameter Estimates
Term	Estimate	Std Error	t Ratio	Prob>|t|	AdjPower 0.05
Intercept	-0.140178	0.005619	-24.95	<.0001	1
Sugar[Dextrose]	-0.017512	0.002233	-7.84	<.0001	1
Phenotype[Snowflake]	-0.128649	0.002233	-57.62	<.0001	1
Rep	0.0042379	0.002578	1.64	0.1242	0.1832
Phenotype[Snowflake]*Sugar[Dextrose]	-0.017124	0.002233	-7.67	<.0001	1
Effect Tests
Source	Nparm	DF	Sum of Squares		F Ratio	Prob > F
Sugar	1	1	0.00490677		61.5185	<.0001
Phenotype	1	1	0.26481		3320.05	<.0001
Rep	1	1	0.00021551		2.702	0.1242
Phenotype*Sugar	1	1	0.00469162		58.821	<.0001
Comparisons for all pairs using Tukey-Kramer HSD
Ordered Differences Report
Level	- Level	Difference	Std Err Dif	Lower CL	Upper CL	p-Value
Unicells,Galactose	Snowflake,Dextrose	0.292323	0.0063151	0.273787	0.310858	<.0001
Unicells,Dextrose	Snowflake,Dextrose	0.291546	0.0063151	0.273011	0.310082	<.0001
Unicells,Galactose	Snowflake,Galactose	0.223051	0.0063151	0.204516	0.241587	<.0001
Unicells,Dextrose	Snowflake,Galactose	0.222275	0.0063151	0.203739	0.24081	<.0001
Snowflake,Galactose	Snowflake,Dextrose	0.0692719	0.007292	0.047869	0.0906748	<.0001
Unicells,Galactose	Unicells,Dextrose	0.0007765	0.0051563	-0.014358	0.0159106	0.9987

## Sheet: 7 m by strain
Summary of Fit
Rsquare					0.995942
Adj Rsquare					0.994252
Root Mean Square Error					0.01608
Mean of Response					0.14632
Observations (or Sum Wgts)					18
Analysis of Variance
Source	DF	Sum of Squares		Mean Square		F Ratio	Prob > F
Strain, sugar	5	0.761526		0.152305		589.062	<.0001
Error	12	0.00310267		0.000259
C. Total	17	0.764629
Means and Std Deviations
Level	N	Mean	Std Dev	Std Err Mean	Lower 95%	Upper 95%
Y1140, Dextrose	3	0.002025	0.003052	0.00176	-0.0056	0.00961
Y1140, Galactose	3	0.003778	0.002379	0.00137	-0.0021	0.00969
Y9B, Dextrose	3	0.494394	0.019468	0.01124	0.446	0.54276
Y9B, Galactose	3	0.371261	0.033793	0.01951	0.2873	0.45521
Y9U, Dextrose	3	0.002951	0.002879	0.00166	-0.0042	0.0101
Y9U, Galactose	3	0.003511	0.002669	0.00154	-0.0031	0.01014
Comparisons for all pairs using Tukey-Kramer HSD
	Y9B, Dextrose		Y9B, Galactose	Y1140, Galactose	Y9U, Galactose	Y9U, Dextrose	Y1140, Dextrose
Y9B, Dextrose	-0.0441		0.07903	0.44652	0.44679	0.44734	0.44827
Y9B, Galactose	0.07903		-0.0441	0.32338	0.32365	0.32421	0.32514
Y1140, Galactose	0.44652		0.32338	-0.0441	-0.04383	-0.04327	-0.04235
Y9U, Galactose	0.44679		0.32365	-0.04383	-0.0441	-0.04354	-0.04261
Y9U, Dextrose	0.44734		0.32421	-0.04327	-0.04354	-0.0441	-0.04317
Y1140, Dextrose	0.44827		0.32514	-0.04235	-0.04261	-0.04317	-0.0441
Positive values show pairs of means that are significantly different.
1140 = ancestral unicell (0 t), Y9U = derived unicell (60t), Y9B = derived snowflake (60t), dextrose = high-flocculation, and galactose = low-flocculation.

## Sheet: 390 minutes
Summary of Fit
RSquare				0.980029
RSquare Adj				0.968617
Root Mean Square Error				0.023518
Mean of Response				-0.1823
Observations (or Sum Wgts)				12
Analysis of Variance
Source	DF	Sum of Squares		Mean Square		F Ratio
Model	4	0.189986		0.047497		85.8758
Error	7	0.00387159		0.000553		Prob > F
C. Total	11	0.193858				<.0001
Parameter Estimates
Term	Estimate	Std Error	t Ratio	Prob>|t|
Intercept	-0.190118	0.017962	-10.58	<.0001
Strain[Y1140]	0.0197475	0.006789	2.91	0.0227
Sugar[Dextrose]	-0.119561	0.006789	-17.61	<.0001
Strain[Y1140]*Sugar[Dextrose]	0.0337216	0.006789	4.97	0.0016
Rep	0.003908	0.008315	0.47	0.6526
Effect Tests
Source	Nparm	DF	Sum of Squares		F Ratio	Prob > F
Strain	1	1	0.00467956		8.4608	0.0227
Sugar	1	1	0.171539		310.149	<.0001
Strain*Sugar	1	1	0.0136457		24.672	0.0016
Rep	1	1	0.00012218		0.2209	0.6526
Comparisons for all pairs using Tukey-Kramer HSD
Ordered Differences Report
Level	- Level	Difference	Std Err Dif	Lower CL	Upper CL	p-Value
Y9U,Galactose	Y9U,Dextrose	0.306566	0.0192022	0.243004	0.370127	<.0001
Y1140,Galactose	Y9U,Dextrose	0.278618	0.0192022	0.215056	0.342179	<.0001
Y9U,Galactose	Y1140,Dextrose	0.199628	0.0192022	0.136066	0.263189	<.0001
Y1140,Galactose	Y1140,Dextrose	0.171679	0.0192022	0.108118	0.235241	0.0002
Y1140,Dextrose	Y9U,Dextrose	0.106938	0.0192022	0.043376	0.1705	0.0036
Y9U,Galactose	Y1140,Galactose	0.0279481	0.0192022	-0.035614	0.0915099	0.508
1140 = ancestral unicell (0 t), Y9U = derived unicell (60t), dextrose = high-flocculation, and galactose = low-flocculation.
